# Supplementary material for: Chestnut (Castanea crenata) Inner-Shell Extract Attenuates Barium-Chloride-Induced Injury and Denervation-Induced Atrophy in Skeletal Muscle of Mice
Source: Nutrients. 2025 Jun 26;17(13):2116. doi: 10.3390/nu17132116 (PMC12251227; doi:10.3390/nu17132116)
Supplement: Supplementary file 1 [file nutrients-17-02116-s001.zip]

Archive with 1 entries (1 files):
- nutrients-3666351-supplementary.pdf
